# Supplementary material for: Hybrid Immunity Results in Enhanced and More Sustained Antibody Responses after the Second Sinovac-CoronaVac Dose in a Brazilian Cohort: DETECTCoV-19 Cohort
Source: Viruses. 2023 Sep 23;15(10):1987. doi: 10.3390/v15101987 (PMC10610994; doi:10.3390/v15101987)
Supplement: Supplementary file 1 [file viruses-15-01987-s001.zip]

Archive with 1 entries (1 files):
- viruses-2581876-supplementary.pdf
